# Supplementary material for: Genetic profiling links changing sea-ice to shifting beluga whale migration patterns
Source: Biol Lett. 2016 Nov;12(11):20160404. doi: 10.1098/rsbl.2016.0404 (PMC5134032; doi:10.1098/rsbl.2016.0404)
Supplement: O'Corry-Crowe et al - Biology Letters - Supplementary Tables [file rsbl20160404supp2.xlsx]

## Sheet: Table SM1
O'Corry-Crowe G, Mahoney A, Suydam R, Quakenbush L, Lowry L, Harwood L (2016) Genetic profiling links changing sea ice to shifting beluga whale migration patterns. Biology Letters.
	Table SM1	MtDNA haplotype and microsatellite allele frequencies in beluga whales from four summering grounds in Western Alaska and northwest Canada.
	Location	mtDNA			Microsatellite locus
					CS415			CS417			CS468			EV37			EV94			D3			D5			D17
		haplotype	prop.		allele	prop.		allele	prop.		allele	prop.		allele	prop.		allele	prop.		allele	prop.		allele	prop.		allele	prop.
	Norton Sound	1	0.125654		219	0.5		184	0.104167		303	0.125		193	0.05		207	0.048611		139	0.197183		108	0.007143		136	0.048611
		2	0.0052356		221	0.006944		186	0.298611		305	0.075		195	0.142857		209	0.125		141	0.049296		114	0.007143		152	0.006944
		4	0.0157068		223	0.159722		188	0.048611		307	0.208333		197	0.014286		211	0.361111		147	0.105634		124	0.464286		156	0.166667
		5	0.633508		225	0.284722		190	0.131944		309	0.033333		199	0.035714		215	0.256944		151	0.056338		126	0.15		158	0.131944
		6	0.0209424		227	0.048611		192	0.173611		311	0.325		201	0.085714		217	0.118056		153	0.183099		128	0.328571		160	0.090278
		7	0.0104712					194	0.097222		313	0.225		203	0.278571		219	0.090278		155	0.176056		130	0.042857		162	0.048611
		8	0.120419					196	0.069444		315	0.008333		205	0.15					157	0.147887					164	0.131944
		9	0.0314136					198	0.076389					207	0.15					159	0.056338					166	0.083333
		14	0.0209424											209	0.035714					163	0.021127					168	0.090278
		25	0.0052356											211	0.042857					165	0.007042					170	0.097222
		29	0.0104712											213	0.007143											172	0.027778
														215	0.007143											174	0.069444
																										176	0.006944
	Kotzebue Sound	2	0.0375		219	0.45		184	0.106557		303	0.147059		193	0.015625		207	0.067797		139	0.25		108	0.04918		136	0.024194
		5	0.3		223	0.15		186	0.270492		305	0.078431		195	0.03125		209	0.177966		141	0.129032		122	0.016393		150	0.016129
		6	0.025		225	0.383333		188	0.057377		307	0.22549		199	0.015625		211	0.338983		147	0.024194		124	0.442623		152	0.008065
		9	0.4		227	0.016667		190	0.081967		309	0.058824		201	0.039062		215	0.169492		151	0.080645		126	0.114754		154	0.016129
		10	0.0125					192	0.254098		311	0.284314		203	0.171875		217	0.161017		153	0.129032		128	0.311475		156	0.048387
		13	0.0125					194	0.065574		313	0.205882		205	0.21875		219	0.084746		155	0.129032		130	0.065574		158	0.112903
		14	0.025					196	0.122951					207	0.21875					157	0.201613					160	0.120968
		21	0.0375					198	0.040984					209	0.0625					159	0.024194					162	0.08871
		27	0.025											211	0.164062					163	0.024194					164	0.137097
		29	0.025											213	0.054688					173	0.008065					166	0.112903
		35	0.0125											215	0.007812											168	0.137097
		36	0.0125																							170	0.040323
		55	0.025																							172	0.040323
		65	0.0125																							174	0.08871
		66	0.025																							178	0.008065
		67	0.0125
	Kasegaluk Lagoon	1	0.0998152		219	0.310891		182	0.001984		303	0.12754		189	0.006816		203	0.030564		139	0.181731		108	0.022857		136	0.056338
		2	0.471349		221	0.00099		184	0.135913		305	0.104966		195	0.04187		207	0.062082		141	0.184615		114	0.000952		144	0.002012
		3	0.0998152		223	0.178218		186	0.235119		307	0.225734		197	0.001947		209	0.150907		145	0.000962		120	0.007619		150	0.002012
		4	0.0166359		225	0.465347		188	0.02381		309	0.083521		199	0.036027		211	0.273161		147	0.111538		122	0.002857		152	0.008048
		5	0.0628466		227	0.043564		190	0.116071		311	0.182844		201	0.107108		213	0.000955		151	0.073077		124	0.505714		154	0.023139
		6	0.00184843		229	0.00099		192	0.219246		313	0.273138		203	0.24148		215	0.245463		153	0.0875		126	0.084762		156	0.138833
		9	0.025878					194	0.072421		315	0.002257		205	0.24927		217	0.141356		155	0.15		128	0.361905		158	0.184105
		14	0.0166359					196	0.142857					207	0.182084		219	0.095511		157	0.119231		130	0.012381		160	0.090543
		15	0.0499076					198	0.050595					209	0.027264					159	0.0375		132	0.000952		162	0.023139
		16	0.131238					200	0.000992					211	0.077897					163	0.033654					164	0.075453
		17	0.00184843					202	0.000992					213	0.027264					165	0.000962					166	0.075453
		24	0.00554529											215	0.000974					171	0.006731					168	0.085513
		29	0.00184843																	173	0.0125					170	0.113682
		36	0.00184843																							172	0.033199
		58	0.00739372																							174	0.084507
		61	0.00184843																							176	0.004024
		63	0.00369686
	Beaufort Sea	2	0.0551181		219	0.442982		184	0.1		301	0.004545		189	0.004348		203	0.004386		139	0.188034		108	0.016949		136	0.021739
		5	0.149606		221	0.008772		186	0.204545		303	0.086364		195	0.056522		207	0.070175		141	0.123932		122	0.012712		150	0.004348
		9	0.480315		223	0.254386		188	0.022727		305	0.095455		199	0.06087		209	0.175439		145	0.004274		124	0.449153		152	0.008696
		10	0.00787402		225	0.254386		190	0.104545		307	0.259091		201	0.073913		211	0.27193		147	0.094017		126	0.177966		154	0.013043
		12	0.00787402		227	0.030702		192	0.268182		309	0.068182		203	0.23913		213	0.004386		151	0.042735		128	0.300847		156	0.06087
		13	0.0944882		229	0.004386		194	0.113636		311	0.25		205	0.213043		215	0.20614		153	0.209402		130	0.042373		158	0.147826
		14	0.0866142		233	0.004386		196	0.109091		313	0.231818		207	0.113043		217	0.118421		155	0.115385					160	0.213043
		16	0.00787402					198	0.054545		315	0.004545		209	0.030435		219	0.149123		157	0.188034					162	0.065217
		18	0.015748					202	0.013636					211	0.152174					159	0.004274					164	0.156522
		19	0.00787402					204	0.004545					213	0.043478					161	0.008547					166	0.06087
		20	0.00787402					206	0.004545					215	0.013043					163	0.017094					168	0.108696
		21	0.015748																	165	0.004274					170	0.030435
		22	0.023622																							172	0.030435
		23	0.00787402																							174	0.065217
		33	0.00787402																							176	0.004348
		34	0.00787402																							178	0.008696
		35	0.015748

## Sheet: Table SM2
O'Corry-Crowe G, Mahoney A, Suydam R, Quakenbush L, Lowry L, Harwood L (2016) Genetic profiling links changing sea ice to shifting beluga whale migration patterns. Biology Letters.
	Table SM2		MtDNA haplotype frequencies by year in beluga whales from four summering grounds in Western Alaska and northwest Canada.
		Location - year				Location - year				Location - year				Location - year
		hap.	prop.			hap.	prop.			hap.	prop.			hap.	prop.
		Norton - 1993				Kasegaluk - 1988				Kasegaluk - 1999				Kasegaluk - 2006
		1	0.0882353			1	0.0740741			1	0.108108			1	0.178571
		5	0.735294			2	0.444444			2	0.513514			2	0.392857
		6	0.0294118			3	0.0740741			3	0.0810811			3	0.178571
		7	0.0294118			5	0.0740741			5	0.108108			15	0.0357143
		8	0.117647			9	0.0740741			14	0.027027			16	0.107143
						15	0.148148			15	0.027027			24	0.0357143
		Norton - 1995				16	0.0740741			16	0.135135			58	0.0714286
		1	0.047619			17	0.037037
		5	0.904762							Kasegaluk - 2001				Kasegaluk - 2007
		8	0.047619			Kasegaluk - 1993				1	0.0714286			1	0.118644
						1	0.0851064			2	0.595238			2	0.423729
		Norton - 1996				2	0.638298			3	0.047619			3	0.101695
		1	0.0909091			3	0.0212766			4	0.0238095			4	0.0338983
		2	0.0454545			5	0.0212766			5	0.0714286			5	0.0508475
		4	0.0454545			9	0.0638298			9	0.047619			9	0.0169492
		5	0.363636			14	0.0212766			14	0.0238095			14	0.0169492
		9	0.272727			15	0.0212766			15	0.0238095			15	0.0847458
		14	0.181818			16	0.106383			16	0.0952381			16	0.135593
						24	0.0212766							58	0.0169492
		Norton - 1998								Kasegaluk - 2002
		1	0.0357143			Kasegaluk - 1994				1	0.102041			Beaufort - 1989
		5	0.75			1	0.272727			2	0.408163			2	0.0588235
		7	0.0357143			2	0.318182			3	0.142857			9	0.529412
		8	0.178571			3	0.227273			5	0.122449			12	0.0588235
						4	0.0454545			15	0.0816327			13	0.176471
		Norton - 1999				9	0.0454545			16	0.142857			18	0.0588235
		1	0.294118			15	0.0454545							19	0.0588235
		5	0.529412			16	0.0454545			Kasegaluk - 2003				20	0.0588235
		6	0.0588235							2	0.444444
		8	0.0588235			Kasegaluk - 1995				3	0.166667			Beaufort - 1993
		29	0.0588235			1	0.0555556			4	0.0277778			2	0.0943396
						2	0.555556			5	0.0833333			5	0.169811
		Norton - 2002				3	0.0555556			14	0.0555556			9	0.490566
		1	0.117647			6	0.0555556			15	0.0555556			14	0.132075
		4	0.117647			9	0.0555556			16	0.138889			21	0.0377358
		5	0.529412			15	0.0555556			36	0.0277778			22	0.0566038
		8	0.235294			16	0.166667							23	0.0188679
										Kasegaluk - 2004
						Kasegaluk - 1996				1	0.146341			Beaufort - 1996
		Kotzebue - 1996				1	0.0731707			2	0.390244			5	0.222222
		5	0.5			2	0.390244			3	0.097561			9	0.333333
		6	0.0555556			3	0.146341			5	0.0487805			13	0.277778
		9	0.222222			5	0.121951			9	0.0243902			14	0.111111
		13	0.0555556			9	0.0243902			14	0.0243902			16	0.0555556
		21	0.0555556			15	0.0487805			15	0.0487805
		29	0.111111			16	0.170732			16	0.170732			Beaufort - 1997
						24	0.0243902			63	0.0487805			5	0.2
		Kotzebue - 1997												9	0.5
		2	0.0625			Kasegaluk - 1998				Kasegaluk - 2005				10	0.0333333
		5	0.125			1	0.0816327			1	0.0952381			13	0.0666667
		6	0.0208333			2	0.469388			2	0.595238			14	0.0333333
		9	0.520833			4	0.0816327			3	0.142857			18	0.0333333
		10	0.0208333			5	0.0612245			5	0.047619			33	0.0333333
		14	0.0416667			9	0.0408163			14	0.0238095			34	0.0333333
		21	0.0416667			14	0.0204082			15	0.0238095			35	0.0666667
		27	0.0208333			16	0.204082			16	0.047619
		35	0.0208333			29	0.0204082			58	0.0238095
		55	0.0416667			61	0.0204082
		65	0.0208333
		66	0.0416667
		67	0.0208333
